# Supplementary material for: Progression-Free and Overall Survival of First-Line Treatments for Advanced Renal Cell Carcinoma: Indirect Comparison of Six Combination Regimens
Source: Cancers (Basel). 2023 Mar 29;15(7):2029. doi: 10.3390/cancers15072029 (PMC10093553; doi:10.3390/cancers15072029)
Supplement: Supplementary file 1 [file cancers-15-02029-s001.zip]

Archive with 1 entries (1 files):
- cancers-2256486-supplementary.pdf
